# Supplementary material for: Vegemite Beer: yeast extract spreads as nutrient supplements to promote fermentation
Source: PeerJ. 2016 Aug 10;4:e2271. doi: 10.7717/peerj.2271 (PMC4991886; doi:10.7717/peerj.2271)
Supplement: Supplemental Information 1 [file peerj-04-2271-s001.zip]

Archive with 44 entries (43 files):
- Vegemite 100915 001.pdf
- __MACOSX/
- __MACOSX/._Vegemite 100915 001.pdf
- Vegemite 100915 002.pdf
- __MACOSX/._Vegemite 100915 002.pdf
- Vegemite 100915 003.pdf
- __MACOSX/._Vegemite 100915 003.pdf
- Vegemite 100915 004.pdf
- __MACOSX/._Vegemite 100915 004.pdf
- Vegemite 100915 005.pdf
- Vegemite 100915 006.pdf
- Vegemite 100915 007.pdf
- Vegemite 100915 008.pdf
- Vegemite 100915 009.pdf
- Vegemite 100915 010.pdf
- Vegemite 100915 011.pdf
- Vegemite 100915 012.pdf
- __MACOSX/._Vegemite 100915 012.pdf
- Vegemite 100915 013.pdf
- __MACOSX/._Vegemite 100915 013.pdf
- Vegemite 100915 014.pdf
- __MACOSX/._Vegemite 100915 014.pdf
- Vegemite 100915 015.pdf
- __MACOSX/._Vegemite 100915 015.pdf
- Vegemite 100915 016.pdf
- Vegemite 100915 017.pdf
- Vegemite 100915 018.pdf
- Vegemite 100915 019.pdf
- Vegemite 100915 020.pdf
- Vegemite 100915 021.pdf
- Vegemite 100915 022.pdf
- Vegemite 100915 023.pdf
- Vegemite 100915 024.pdf
- Vegemite 100915 025.pdf
- __MACOSX/._Vegemite 100915 025.pdf
- Vegemite 100915 026.pdf
- __MACOSX/._Vegemite 100915 026.pdf
- Vegemite 100915 027.pdf
- __MACOSX/._Vegemite 100915 027.pdf
- Vegemite 100915 028.pdf
- Vegemite 100915 029.pdf
- Vegemite 100915 acetaldehyde.pdf
- Vegemite 100915 formaldehyde.pdf
- Vegemite 100915 MeOH.pdf
